# Supplementary material for: Single-Visit Endodontic Management of a Complex Endo-Periodontal Lesion in an Oncologic Patient with Systemic Comorbidities: A 12-Month Case Report
Source: Dent J (Basel). 2025 Aug 26;13(9):388. doi: 10.3390/dj13090388 (PMC12468082; doi:10.3390/dj13090388)
Supplement: Supplementary file 1 [file dentistry-13-00388-s001.zip]

Archive with 1 entries (1 files):
- supplementary video s1.mp4
